# Supplementary material for: Clinical significance of FBXO43 in hepatocellular carcinoma and its impact on tumor cell proliferation, migration and invasion
Source: PeerJ. 2023 May 22;11:e15373. doi: 10.7717/peerj.15373 (PMC10211365; doi:10.7717/peerj.15373)
Supplement: Supplemental Information 1 [file peerj-11-15373-s001.zip]

Archive with 16 entries (12 files):
- Figure 4A-Uncropped Gels-Blots/FBXO43-BEL/
- Figure 4A-Uncropped Gels-Blots/FBXO43-SMMC/
- Figure 4A-Uncropped Gels-Blots/GAPDH-BEL/
- Figure 4A-Uncropped Gels-Blots/GAPDH-SMMC/
- Figure 4A-Uncropped Gels-Blots/FBXO43-BEL/1.scn
- Figure 4A-Uncropped Gels-Blots/FBXO43-BEL/FBXO43-BEL.scn
- Figure 4A-Uncropped Gels-Blots/FBXO43-BEL/FBXO43-BEL.tif
- Figure 4A-Uncropped Gels-Blots/FBXO43-SMMC/1.scn
- Figure 4A-Uncropped Gels-Blots/FBXO43-SMMC/FBXO43-SMMC.scn
- Figure 4A-Uncropped Gels-Blots/FBXO43-SMMC/FBXO43-SMMC.tif
- Figure 4A-Uncropped Gels-Blots/GAPDH-BEL/1.scn
- Figure 4A-Uncropped Gels-Blots/GAPDH-BEL/GAPDH-BEL.scn
- Figure 4A-Uncropped Gels-Blots/GAPDH-BEL/GAPDH-BEL.tif
- Figure 4A-Uncropped Gels-Blots/GAPDH-SMMC/1.scn
- Figure 4A-Uncropped Gels-Blots/GAPDH-SMMC/GAPDH-SMMC.scn
- Figure 4A-Uncropped Gels-Blots/GAPDH-SMMC/GAPDH-SMMC.tif
