# Supplementary material for: Clinical significance of FBXO43 in hepatocellular carcinoma and its impact on tumor cell proliferation, migration and invasion
Source: PeerJ. 2023 May 22;11:e15373. doi: 10.7717/peerj.15373 (PMC10211365; doi:10.7717/peerj.15373)
Supplement: Supplemental Information 3 [file peerj-11-15373-s003.zip]

Archive with 8 entries (8 files):
- Figure 4D-E/BEL-7404.png
- Figure 4D-E/BEL-7404.xlsx
- Figure 4D-E/BEL-shCtrl.jpg
- Figure 4D-E/BEL-shFBXO43.jpg
- Figure 4D-E/SMMC-7721.png
- Figure 4D-E/SMMC-7721.xlsx
- Figure 4D-E/SMMC-shCtrl.jpg
- Figure 4D-E/SMMC-shFBXO43.jpg
