# Supplementary material for: Clinical significance of FBXO43 in hepatocellular carcinoma and its impact on tumor cell proliferation, migration and invasion
Source: PeerJ. 2023 May 22;11:e15373. doi: 10.7717/peerj.15373 (PMC10211365; doi:10.7717/peerj.15373)
Supplement: Supplemental Information 4 [file peerj-11-15373-s004.zip]

Archive with 4 entries (4 files):
- Figure 5A-B/BEL-7404.png
- Figure 5A-B/BEL-scratch.xlsx
- Figure 5A-B/SMMC-7721.png
- Figure 5A-B/SMMC-scratch.xlsx
