# Supplementary material for: Clinical significance of FBXO43 in hepatocellular carcinoma and its impact on tumor cell proliferation, migration and invasion
Source: PeerJ. 2023 May 22;11:e15373. doi: 10.7717/peerj.15373 (PMC10211365; doi:10.7717/peerj.15373)
Supplement: Supplemental Information 5 [file peerj-11-15373-s005.zip]

Archive with 26 entries (18 files):
- Raw data-Figure 5A-B-images-SMMC-7721/shCtrl/
- Raw data-Figure 5A-B-images-SMMC-7721/shFBXO43/
- Raw data-Figure 5A-B-images-SMMC-7721/shCtrl/0h/
- Raw data-Figure 5A-B-images-SMMC-7721/shCtrl/24h/
- Raw data-Figure 5A-B-images-SMMC-7721/shCtrl/48h/
- Raw data-Figure 5A-B-images-SMMC-7721/shFBXO43/0h/
- Raw data-Figure 5A-B-images-SMMC-7721/shFBXO43/24h/
- Raw data-Figure 5A-B-images-SMMC-7721/shFBXO43/48h/
- Raw data-Figure 5A-B-images-SMMC-7721/shCtrl/0h/1.jpg
- Raw data-Figure 5A-B-images-SMMC-7721/shCtrl/0h/2.jpg
- Raw data-Figure 5A-B-images-SMMC-7721/shCtrl/0h/3.jpg
- Raw data-Figure 5A-B-images-SMMC-7721/shCtrl/24h/1.jpg
- Raw data-Figure 5A-B-images-SMMC-7721/shCtrl/24h/2.jpg
- Raw data-Figure 5A-B-images-SMMC-7721/shCtrl/24h/3.jpg
- Raw data-Figure 5A-B-images-SMMC-7721/shCtrl/48h/1.jpg
- Raw data-Figure 5A-B-images-SMMC-7721/shCtrl/48h/2.jpg
- Raw data-Figure 5A-B-images-SMMC-7721/shCtrl/48h/3.jpg
- Raw data-Figure 5A-B-images-SMMC-7721/shFBXO43/0h/1.jpg
- Raw data-Figure 5A-B-images-SMMC-7721/shFBXO43/0h/2.jpg
- Raw data-Figure 5A-B-images-SMMC-7721/shFBXO43/0h/3.jpg
- Raw data-Figure 5A-B-images-SMMC-7721/shFBXO43/24h/1.jpg
- Raw data-Figure 5A-B-images-SMMC-7721/shFBXO43/24h/2.jpg
- Raw data-Figure 5A-B-images-SMMC-7721/shFBXO43/24h/3.jpg
- Raw data-Figure 5A-B-images-SMMC-7721/shFBXO43/48h/1.jpg
- Raw data-Figure 5A-B-images-SMMC-7721/shFBXO43/48h/2.jpg
- Raw data-Figure 5A-B-images-SMMC-7721/shFBXO43/48h/3.jpg
