# Supplementary material for: Clinical significance of FBXO43 in hepatocellular carcinoma and its impact on tumor cell proliferation, migration and invasion
Source: PeerJ. 2023 May 22;11:e15373. doi: 10.7717/peerj.15373 (PMC10211365; doi:10.7717/peerj.15373)
Supplement: Supplemental Information 9 [file peerj-11-15373-s009.zip]

Archive with 2 entries (2 files):
- Figure 5C-D-images200X-BEL-7404/shCtrl.jpg
- Figure 5C-D-images200X-BEL-7404/shFBXO43.jpg
